# Supplementary material for: In Vivo Effects of a GHR Synthesis Inhibitor During Prolonged Treatment in Dogs
Source: Pharmaceuticals (Basel). 2024 Oct 16;17(10):1381. doi: 10.3390/ph17101381 (PMC11510805; doi:10.3390/ph17101381)
Supplement: Supplementary file 1 [file pharmaceuticals-17-01381-s001.zip]

Archive with 1 entries (1 files):
- pharmaceuticals-3203460-supplementary.pdf
